# Supplementary material for: Orofacial Features, Oral Health-Related Quality of Life, and Exposure to Bullying in Osteogenesis Imperfecta: A Cross-Sectional Study
Source: Children (Basel). 2024 Jul 26;11(8):900. doi: 10.3390/children11080900 (PMC11352506; doi:10.3390/children11080900)
Supplement: Supplementary file 1 [file children-11-00900-s001.zip]

Archive with 3 entries (3 files):
- File S1. PCPQ french english.pdf
- File S2. COHIP.pdf
- File S3. bullying questionnaire.pdf
